# Supplementary material for: Piloting a Home Visual Support Intervention with Families of Autistic Children and Children with Related Needs Aged 0–12
Source: Int J Environ Res Public Health. 2023 Mar 1;20(5):4401. doi: 10.3390/ijerph20054401 (PMC10001844; doi:10.3390/ijerph20054401)
Supplement: Supplementary file 1 [file ijerph-20-04401-s001.zip]

Archive with 1 entries (1 files):
- ijerph-2084559-supplementary.pdf
